# Supplementary material for: Taxonomic revision of the Carpathian endemic Pedicia (Crunobia) staryi species–group (Diptera, Pediciidae) based on morphology and molecular data
Source: Zookeys. 2016 Feb 26;(569):81–104. doi: 10.3897/zookeys.569.7458 (PMC4829681; doi:10.3897/zookeys.569.7458)
Supplement: XML Treatment for Pedicia (Crunobia) apusenica [file zookeys.569.7458-treatment1.xml]

<!DOCTYPE tp:taxon-treatment
  PUBLIC "-//TaxonX//DTD Taxonomic Treatment Publishing DTD v0 20100105//EN" "tax-treatment-NSO.dtd">
<tp:taxon-treatment xmlns:tp="http://www.plazi.org/taxpub"><tp:treatment-meta><kwd-group><label>Taxon classification</label><kwd><named-content content-type="kingdom">Animalia</named-content></kwd><kwd><named-content content-type="order">Diptera</named-content></kwd><kwd><named-content content-type="family">Pediciidae</named-content></kwd></kwd-group><mixed-citation publication-type="journal"><person-group><name><surname>Dénes</surname><given-names>Avar-Lehel</given-names></name><name><surname>Kolcsár</surname><given-names>Levente-Péter</given-names></name><name><surname>Török</surname><given-names>Edina</given-names></name><name><surname>Keresztes</surname><given-names>Lujza</given-names></name></person-group><article-title>Taxonomic revision of the Carpathian endemic <tp:taxon-name><tp:taxon-name-part taxon-name-part-type="genus">Pedicia</tp:taxon-name-part> (<tp:taxon-name-part taxon-name-part-type="subgenus">Crunobia</tp:taxon-name-part>) <tp:taxon-name-part taxon-name-part-type="species">staryi</tp:taxon-name-part></tp:taxon-name> species–group (<tp:taxon-name><tp:taxon-name-part taxon-name-part-type="order">Diptera</tp:taxon-name-part></tp:taxon-name>, <tp:taxon-name><tp:taxon-name-part taxon-name-part-type="family">Pediciidae</tp:taxon-name-part></tp:taxon-name>) based on morphology and molecular data</article-title><source>Zookeys</source><day>26</day><month>2</month><year>2016</year><volume>2016</volume><issue>569</issue><fpage>81</fpage><lpage>104</lpage><pub-id pub-id-type="doi">10.3897/zookeys.569.7458</pub-id></mixed-citation></tp:treatment-meta><tp:nomenclature><tp:taxon-name>
            <tp:taxon-name-part taxon-name-part-type="genus">Pedicia</tp:taxon-name-part>
              (<tp:taxon-name-part taxon-name-part-type="subgenus">Crunobia</tp:taxon-name-part>)
              <tp:taxon-name-part taxon-name-part-type="species">apusenica</tp:taxon-name-part>
              <object-id xmlns:xlink="http://www.w3.org/1999/xlink" xlink:type="simple">BOLD accession number: EUTIP718 to 720 and EUTIP725</object-id>
              </tp:taxon-name><tp:taxon-authority>Ujvárosi &amp; Starý 2003</tp:taxon-authority><tp:taxon-status xmlns:xlink="http://www.w3.org/1999/xlink" xlink:type="simple">redescription</tp:taxon-status><xref ref-type="fig" rid="F2">Figs 2</xref><xref ref-type="fig" rid="F2">, 3</xref><xref ref-type="fig" rid="F2">, 4</xref><xref ref-type="fig" rid="F2">, 5</xref></tp:nomenclature><tp:treatment-sec sec-type="type material"><title>Type material.</title><p>Holotype male and three paratype males collected in Romania, Apuseni Mountains, Padiș Protected Area, 1 km west of Poiana Vărășoaia, near the Cetatea Rădesei Cave, 1320 m, <named-content xmlns:xlink="http://www.w3.org/1999/xlink" content-type="dwc:verbatimCoordinates" xlink:type="simple">46°37.806'N, 22°42.486'E</named-content>, 21.July 1999, leg. L. Ujvárosi (L. Keresztes). The holotype (CN: TI96) and paratypes (CN: TI97, TI98, TI99) are deposited in the Museum of Zoology of the Babeș–Bolyai University (MZBBU), Cluj Napoca, Romania.</p></tp:treatment-sec><tp:treatment-sec sec-type="material"><title>Other material.</title><p>Romania: Apuseni Mountains, Padiș Protected Area, 1 km west of Poiana Vărășoaia, near the Cetatea Rădesei Cave, 1320 m, <named-content xmlns:xlink="http://www.w3.org/1999/xlink" content-type="dwc:verbatimCoordinates" xlink:type="simple">46°37.800'N, 22°42.480'E</named-content>, 03.Aug.2003, 9 ♂♂, leg. L. Keresztes, 20.Aug.2013, 12 ♂♂, leg. A.L. Dénes; Apuseni Mountains, Stâna de Vale, 1140 m, <named-content xmlns:xlink="http://www.w3.org/1999/xlink" content-type="dwc:verbatimCoordinates" xlink:type="simple">46°41.250'N, 22°36.546'E</named-content>, 19.Aug.2013, 1♂ 1♀ leg. A.L. Dénes; Apuseni Mountains, 2 km west of Rogojel, 1290 m, <named-content xmlns:xlink="http://www.w3.org/1999/xlink" content-type="dwc:verbatimCoordinates" xlink:type="simple">22°48.528'E, 22°48.528'E</named-content>, 14.July.2014, 3 ♂♂ leg. L.P. Kolcsár; Apuseni Mountains, Boga, Boga Valley, 700 m, <named-content xmlns:xlink="http://www.w3.org/1999/xlink" content-type="dwc:verbatimCoordinates" xlink:type="simple">46°36.576'N, 22°40.674'E</named-content>, 15.Aug.2015, 1 ♂, leg. E. Török. Materials are stored in 96% ethanol or pinned dry and are deposited in the <tp:taxon-name><tp:taxon-name-part taxon-name-part-type="order">Diptera</tp:taxon-name-part></tp:taxon-name> Collection of the Faculty of Biology and Geology, Cluj-Napoca, Romania</p></tp:treatment-sec><tp:treatment-sec sec-type="Diagnosis"><title>Diagnosis.</title><p>The species is distinguished from all other species of the <italic><tp:taxon-name><tp:taxon-name-part taxon-name-part-type="genus">Pedicia</tp:taxon-name-part> <tp:taxon-name-part taxon-name-part-type="species">staryi</tp:taxon-name-part></tp:taxon-name></italic> group by the following combination of characteristics: all flagellomeres are almost uniformly colored, and there are no dark lines between antennae; the abdominal stripe starts from the second segment; the tip of the last palpus segment is darker than other segments; 9<sup>th</sup> tergite has a rounded median lobe, with a small apical emersion.</p></tp:treatment-sec><tp:treatment-sec sec-type="Redescription"><title>Redescription.</title><p>Large species of a yellowish orange color (Fig. <xref ref-type="fig" rid="F2">2</xref>). Male body length is 14–15 mm, (mean 14 mm, n=20), wing length 13–15 mm (mean =14.1 mm, n=20), antenna 1.9–2.1 mm (mean 1.95, n=9). Head with light brown vertex. The antenna is 16–segmented; scape and pedicel are light brown, flagellomeres are almost uniformly yellowish. Scape is cylindrical, approximately 1.8 times longer than it is wide, pedicel oval. Flagellomere 1 (f1) and f2 are fused in some cases, first segment 2–2.5 times longer than it is wide (or 1.2 times), f2–f6 are approximately oval, f7–f14 are fusiform or cylindrical. All flagellomeres are equipped with 4–6 black bristles, about half as long as the flagellomeres. Palpus is 5–segmented; the first segment extremely short, second three palpomeres are dark brown, the ventral part is lighter and more membranous than dorsal parts; the last palpomere is dark brown only at the tip, the remaining parts are yellowish, membranous. Dorsal and lateral parts of thorax are yellowish orange. Scutum is yellow to orange, with two longitudinal lines of setae. Wing venation is yellowish brown. Pterostigma is light brown, more or less distinct. Small spots are present at Sc2, at base of Rs, at fork of Rs (mostly around r–m) and around R2 (Fig. <xref ref-type="fig" rid="F2">2</xref>). Halters have yellowish stem and dark orange to light brown knob (uniform yellowish orange in the case of specimens stored in alcohol). Legs have femora and tibiae are yellowish brown, black at the tip. Tarsi are light brown to dark brown. First abdominal segment is yellowish orange. A dark brown longitudinal stripe starts dorsally from the second abdominal segment, which widens through the 7<sup>th</sup> and 8<sup>th</sup> tergite and covers it. Sternites are yellowish orange to light brown, anterior sternites are lighter than <!--PageBreak-->caudal. Male terminalia is considerably broad (Figs <xref ref-type="fig" rid="F2">4</xref>, <xref ref-type="fig" rid="F2">5</xref>). The 9<sup>th</sup> tergite is in some case darker than the remaining parts of the hypopygium. Posterior margin of 9<sup>th</sup> tergite has a rounded median lobe, with a small apical top. Gonocoxite is stout, cylindrical and truncated at distal end. A flat spoon-like extension is present at the distal end of gonocoxite ventrally, directed inwards, densely covered with short black spinules (Fig. <xref ref-type="fig" rid="F2">3</xref>). Gonostylus is subterminal, inserted laterally at distal inner side of the gonocoxite and forming a nearly right angle with the long axis of the latter. Gonostylus is generally quadrangular in dorsal or ventral views, with 7–10 strong black spines mostly situated at the outer distal margin and with short slender projection at the lower (caudal) margin distally. Interbase is simple, broadened and rounded distally. <bold>Female</bold> has a body length of 15 mm; wing length 9 mm. Head is uniformly yellowish orange. Pedicel and scape are yellowish orange. Flagellomeres absent. Palpus is uniformly yellowish orange. Dorsal and lateral parts of the thorax are uniformly yellowish. Legs have coxae and trochanters yellowish orange. Wings are partly reduced, and the females are flightless. Venation is yellowish orange, having no spots on the wing. Abdomen is uniformly light orange. Female terminalia has a wide cercus, dagger-like, and raised upward at the tip. Both Hypovalvae are wide, darker than the tenth sternite. At the dorsal margin, there are seven pairs of curved, strong, needle–like setae. One seta is separated distally from the rest. A strong sensory seta is visible on the distal part of the hypovalvae, which extends beyond the end of hypovalvae.</p><fig id="F2" position="float" orientation="portrait"><label>Figures 2–9.</label><caption><p>
          <bold>2–5</bold> <italic><tp:taxon-name><tp:taxon-name-part taxon-name-part-type="genus">Pedicia</tp:taxon-name-part> <tp:taxon-name-part taxon-name-part-type="species">apusenica</tp:taxon-name-part></tp:taxon-name></italic> male: <bold>2</bold> lateral habitus <bold>3</bold> inner lateral view of the gonocoxite <bold>4</bold> male hypopygium dorsal view <bold>5</bold> male hypopygium ventral view <bold>6–9</bold> <italic><tp:taxon-name><tp:taxon-name-part taxon-name-part-type="genus">Pedicia</tp:taxon-name-part> <tp:taxon-name-part taxon-name-part-type="species">roxolanica</tp:taxon-name-part></tp:taxon-name></italic> sp. n. holotype male: <bold>6</bold> lateral habitus <bold>7</bold> inner lateral view of the gonocoxite <bold>8</bold> male hypopygium dorsal view <bold>9</bold> male hypopygium ventral view.</p></caption><graphic xmlns:xlink="http://www.w3.org/1999/xlink" xlink:href="zookeys-569-081-g002.jpg" position="float" orientation="portrait" xlink:type="simple" id="oo_79854.jpg"/></fig></tp:treatment-sec></tp:taxon-treatment>
