# Supplementary material for: Taxonomic revision of the Carpathian endemic Pedicia (Crunobia) staryi species–group (Diptera, Pediciidae) based on morphology and molecular data
Source: Zookeys. 2016 Feb 26;(569):81–104. doi: 10.3897/zookeys.569.7458 (PMC4829681; doi:10.3897/zookeys.569.7458)
Supplement: XML Treatment for Pedicia (Crunobia) roxolanica [file zookeys.569.7458-treatment2.xml]

<!DOCTYPE tp:taxon-treatment
  PUBLIC "-//TaxonX//DTD Taxonomic Treatment Publishing DTD v0 20100105//EN" "tax-treatment-NSO.dtd">
<tp:taxon-treatment xmlns:tp="http://www.plazi.org/taxpub"><tp:treatment-meta><kwd-group><label>Taxon classification</label><kwd><named-content content-type="kingdom">Animalia</named-content></kwd><kwd><named-content content-type="order">Diptera</named-content></kwd><kwd><named-content content-type="family">Pediciidae</named-content></kwd></kwd-group><mixed-citation publication-type="journal"><person-group><name><surname>Dénes</surname><given-names>Avar-Lehel</given-names></name><name><surname>Kolcsár</surname><given-names>Levente-Péter</given-names></name><name><surname>Török</surname><given-names>Edina</given-names></name><name><surname>Keresztes</surname><given-names>Lujza</given-names></name></person-group><article-title>Taxonomic revision of the Carpathian endemic <tp:taxon-name><tp:taxon-name-part taxon-name-part-type="genus">Pedicia</tp:taxon-name-part> (<tp:taxon-name-part taxon-name-part-type="subgenus">Crunobia</tp:taxon-name-part>) <tp:taxon-name-part taxon-name-part-type="species">staryi</tp:taxon-name-part></tp:taxon-name> species–group (<tp:taxon-name><tp:taxon-name-part taxon-name-part-type="order">Diptera</tp:taxon-name-part></tp:taxon-name>, <tp:taxon-name><tp:taxon-name-part taxon-name-part-type="family">Pediciidae</tp:taxon-name-part></tp:taxon-name>) based on morphology and molecular data</article-title><source>Zookeys</source><day>26</day><month>2</month><year>2016</year><volume>2016</volume><issue>569</issue><fpage>81</fpage><lpage>104</lpage><pub-id pub-id-type="doi">10.3897/zookeys.569.7458</pub-id></mixed-citation></tp:treatment-meta><tp:nomenclature><tp:taxon-name>
            <tp:taxon-name-part taxon-name-part-type="genus">Pedicia</tp:taxon-name-part>
              (<tp:taxon-name-part taxon-name-part-type="subgenus">Crunobia</tp:taxon-name-part>)
              <tp:taxon-name-part taxon-name-part-type="species">roxolanica</tp:taxon-name-part>
              <object-id xmlns:xlink="http://www.w3.org/1999/xlink" content-type="zoobank" xlink:type="simple">http://zoobank.org/69D3AFD5-E970-4429-8C00-98B08789E01A</object-id>
              <object-id xmlns:xlink="http://www.w3.org/1999/xlink" xlink:type="simple">GenBank accession number: KT983903; BOLD accession number: EUTIP669, EUTIP670, EUTIP691 to 694 and EUTIP710</object-id>
              </tp:taxon-name><tp:taxon-authority>Kolcsár, Keresztes &amp; Dénes</tp:taxon-authority><tp:taxon-status xmlns:xlink="http://www.w3.org/1999/xlink" xlink:type="simple">sp. n.</tp:taxon-status><xref ref-type="fig" rid="F2">Figs 6</xref><xref ref-type="fig" rid="F2">, 7</xref><xref ref-type="fig" rid="F2">, 8</xref><xref ref-type="fig" rid="F2">, 9</xref><xref ref-type="fig" rid="F4">, 25</xref><xref ref-type="fig" rid="F4">, 26</xref><!--PageBreak--></tp:nomenclature><tp:treatment-sec sec-type="type material"><title>Type material.</title><p>Holotype male and two paratype males collected in Romania, Baiu Mountains, Azuga, Limbășel Valley, 1200 m, <named-content xmlns:xlink="http://www.w3.org/1999/xlink" content-type="dwc:verbatimCoordinates" xlink:type="simple">45°29.574'N, 25°35.910'E</named-content>, 26.Aug.2014, L.P. Kolcsár. The pinned dry holotype (Catalog Number–CN: TI101) and paratypes (CN: TI102, TI103) are deposited in the Museum of Zoology of the Babeș–Bolyai University (MZBBU), Cluj Napoca, Romania.</p></tp:treatment-sec><tp:treatment-sec sec-type="material"><title>Other material.</title><p>Romania: Bucegi Mountains, Sinaia, Cota 1400, 1400 m, <named-content xmlns:xlink="http://www.w3.org/1999/xlink" content-type="dwc:verbatimCoordinates" xlink:type="simple">45°21.258'N, 25°31.278'E</named-content>, 21.July.2004, 4 ♂♂, leg. L. Keresztes; Iezer–Păpușa Mountains, Lerești, Voina Hut, 970 m, <named-content xmlns:xlink="http://www.w3.org/1999/xlink" content-type="dwc:verbatimCoordinates" xlink:type="simple">45°26.526'N, 25°2.670'E</named-content>, 03.Aug.2006, 4 ♂♂, leg. L. Keresztes; Bucegi Mountains, Sinaia, Peleș Valley, 1300 m, <named-content xmlns:xlink="http://www.w3.org/1999/xlink" content-type="dwc:verbatimCoordinates" xlink:type="simple">45°22.092'N, 25°30.978'E</named-content>, 04.Aug.2006, 1 ♂, leg. L. Keresztes; same site, 26.July. 2013, 6 ♂♂, leg. L. Keresztes and Á. Péter; Baiu Mountains, Azuga, Casariei Valley, 1025 m, <named-content xmlns:xlink="http://www.w3.org/1999/xlink" content-type="dwc:verbatimCoordinates" xlink:type="simple">45°26.868'N, 25°34.260'E</named-content>, 20.June.2013, 1 ♂, leg. E. Török &amp; L. Keresztes; Bucegi Mountains, Moroeni, Dichan Hut, 1575 m, <named-content xmlns:xlink="http://www.w3.org/1999/xlink" content-type="dwc:verbatimCoordinates" xlink:type="simple">45°19.506'N, 25°27.294'E</named-content>, 26.July.2013, 1 ♂, leg. L. Keresztes &amp; Á. Péter; Baiu Mountains, Azuga, Limbășel Valley, 1200 m, <named-content xmlns:xlink="http://www.w3.org/1999/xlink" content-type="dwc:verbatimCoordinates" xlink:type="simple">45°29.574'N, 25°35.910'E</named-content>, 26.Aug.2014, 3 ♂♂, leg. L.P. Kolcsár; Bucegi Moun<!--PageBreak-->tains, Moroeni, Cheile Orzei, 1366 m, <named-content xmlns:xlink="http://www.w3.org/1999/xlink" content-type="dwc:verbatimCoordinates" xlink:type="simple">45°17.682'N, 25°25.434'E</named-content>, 18.Aug.2015, 2 ♂♂, leg. L. Keresztes. All materials are stored in 96% ethanol and deposited in the <tp:taxon-name><tp:taxon-name-part taxon-name-part-type="order">Diptera</tp:taxon-name-part></tp:taxon-name> Collection of the Faculty of Biology and Geology, Cluj-Napoca, Romania.</p></tp:treatment-sec><tp:treatment-sec sec-type="Etymology"><title>Etymology.</title><p>The species is named after an ancient population from the southern border of the Carpathians, suggesting its ancient origin, which is revealed by deep genetic and morphological structuring.</p></tp:treatment-sec><tp:treatment-sec sec-type="Diagnosis"><title>Diagnosis.</title><p>The new species is distinguished from all other species of the <italic><tp:taxon-name><tp:taxon-name-part taxon-name-part-type="genus">Pedicia</tp:taxon-name-part> <tp:taxon-name-part taxon-name-part-type="species">staryi</tp:taxon-name-part></tp:taxon-name></italic> group by the following combination of characteristics: all flagellomeres are almost uniformly colored; the abdominal stripe starts from the first segment; the tip of last palpus segment is the same color as the other segments; 9<sup>th</sup> tergite has a rounded or rarely five angled median lobe, with a notch on the tip or rarely with a small apical emergence.</p></tp:treatment-sec><tp:treatment-sec sec-type="Description"><title>Description.</title><p>Large species of a yellowishorange color (Fig. <xref ref-type="fig" rid="F2">6</xref>). Males body length is 13–15 mm, (mean 14.2 mm, n=7), wing length 13–14.5 mm (mean =13.9 mm, n=7), antenna 1.6–1.9 mm (mean 1.7, n=5). The head has vertex yellowish orange to dark brown (Fig. <xref ref-type="fig" rid="F4">25</xref>). Antenna is 13–15 segmented; scape and pedicel are yellowish brown to light brown, flagellomeres are almost uniformly yellowish brown. Scape is cylindrical approximately 2 times longer than width, pedicel wider apically than basally, 1.2–1.5 times longer than width in middle. F1 and f2 fused in some cases, then first segment 2 times longer than width (else 1.2 times), f2–f6 approximately oval, f7–f12 fusiform, last one or two segments elongated or orb-like. All flagellomeres with 4–6 black bristles, about half as long as the flagellomeres. Palpus 5–segmented; 2–4 palpomeres dark brown, the ventral parts lighter and more membranous than dorsal parts; the basal part of the last palpomere is light brown, dark brown at tip. Rostrum is slightly darker than vertex, margin of the labellum brown. Lateral parts of the thorax are yellowish orange, only the front margin of the katepisternum is light brown in some cases. Scutum is dark orange, with two longitudinal hair lines. Center of postnotum is yellowish orange, lateral margin is dark orange to light brown. Wing venation is yellowish brown (Fig. <xref ref-type="fig" rid="F2">6</xref>). Pterostigma is light orange, less visible. Small spots are present at Sc2 and around R2, spots are not visible around r–m and base of Rs, only the venation is slightly darkener. Halters have yellowish stem and orange knob. The legs femora is light brown and tibiae yellowish brown, and both are black at tips. Tarsi are light brown to dark brown. Dorsally on the abdomen is a pale to dark brown longitudinal stripe starting from the first abdominal segment. The 7<sup>th</sup> and 8<sup>th</sup> sternites and tergites are light brown. Male terminalia is considerably broad (Figs <xref ref-type="fig" rid="F2">8</xref>, <xref ref-type="fig" rid="F2">9</xref>). The 9<sup>th</sup> tergite is generally darker than the remaining parts of the hypopygium. Posterior margin of 9<sup>th</sup> tergite has a rounded or rarely five angled median lobe, with a notch on the tip or rarely with a small apical emergence. Gonocoxite is stout, cylindrical, and truncated at distal end (Fig. <xref ref-type="fig" rid="F2">7</xref>). Flat spoon-like extension is present at the distal end of gonocoxite ventrally, directed inwardly, covered densely in short black spinules and partly hides the gonostylus in ventral view. Gonostylus is subterminal, inserted laterally at distal inner side of the gonocoxite, forming a nearly right angle with the latter. Gonostylus is generally quadrangular in dorsal or ventral views, with 7–11 strong black spines mostly situated at outer distal margin and with short slender projection at lower <!--PageBreak-->(caudal) margin distally, which is less conspicuous in some cases. Interbase simple, broadened and rounded distally.</p><p>
            <bold>Female</bold> is unknown.</p></tp:treatment-sec><tp:treatment-sec><!--Section generated to contain objects referenced in tp:taxon-treatment.--><fig id="F2" position="float" orientation="portrait"><label>Figures 2–9.</label><caption><p>
          <bold>2–5</bold> <italic><tp:taxon-name><tp:taxon-name-part taxon-name-part-type="genus">Pedicia</tp:taxon-name-part> <tp:taxon-name-part taxon-name-part-type="species">apusenica</tp:taxon-name-part></tp:taxon-name></italic> male: <bold>2</bold> lateral habitus <bold>3</bold> inner lateral view of the gonocoxite <bold>4</bold> male hypopygium dorsal view <bold>5</bold> male hypopygium ventral view <bold>6–9</bold> <italic><tp:taxon-name><tp:taxon-name-part taxon-name-part-type="genus">Pedicia</tp:taxon-name-part> <tp:taxon-name-part taxon-name-part-type="species">roxolanica</tp:taxon-name-part></tp:taxon-name></italic> sp. n. holotype male: <bold>6</bold> lateral habitus <bold>7</bold> inner lateral view of the gonocoxite <bold>8</bold> male hypopygium dorsal view <bold>9</bold> male hypopygium ventral view.</p></caption><graphic xmlns:xlink="http://www.w3.org/1999/xlink" xlink:href="zookeys-569-081-g002.jpg" position="float" orientation="portrait" xlink:type="simple" id="oo_79854.jpg"/></fig><fig id="F4" position="float" orientation="portrait"><label>Figures 18–27.</label><caption><p>
          <bold>18–24</bold> <italic><tp:taxon-name><tp:taxon-name-part taxon-name-part-type="genus">Pedicia</tp:taxon-name-part> <tp:taxon-name-part taxon-name-part-type="species">staryi</tp:taxon-name-part></tp:taxon-name></italic> male: <bold>18</bold> lateral habitus <bold>19</bold> inner lateral view of the gonocoxite <bold>20</bold> male hypopygium dorsal view <bold>21</bold> male hypopygium ventral view <bold>22</bold> male hypopygium caudal view <bold>23</bold> head dorsal view <bold>24</bold> antenna <bold>25</bold>–<bold>26</bold> <italic><tp:taxon-name><tp:taxon-name-part taxon-name-part-type="genus">Pedicia</tp:taxon-name-part> <tp:taxon-name-part taxon-name-part-type="species">roxolanica</tp:taxon-name-part></tp:taxon-name></italic> sp. n.: <bold>25</bold> head dorsal view <bold>26</bold> dorsal view of the cranial part of abdomen <bold>27</bold> <italic><tp:taxon-name><tp:taxon-name-part taxon-name-part-type="genus">Pedicia</tp:taxon-name-part> <tp:taxon-name-part taxon-name-part-type="species">carpianica</tp:taxon-name-part></tp:taxon-name></italic> sp. n.: dorsal view of the cranial part of abdomen.</p></caption><graphic xmlns:xlink="http://www.w3.org/1999/xlink" xlink:href="zookeys-569-081-g004.jpg" position="float" orientation="portrait" xlink:type="simple" id="oo_79856.jpg"/></fig></tp:treatment-sec></tp:taxon-treatment>
