# Supplementary material for: Taxonomic revision of the Carpathian endemic Pedicia (Crunobia) staryi species–group (Diptera, Pediciidae) based on morphology and molecular data
Source: Zookeys. 2016 Feb 26;(569):81–104. doi: 10.3897/zookeys.569.7458 (PMC4829681; doi:10.3897/zookeys.569.7458)
Supplement: XML Treatment for Pedicia (Crunobia) costobocica [file zookeys.569.7458-treatment3.xml]

<!DOCTYPE tp:taxon-treatment
  PUBLIC "-//TaxonX//DTD Taxonomic Treatment Publishing DTD v0 20100105//EN" "tax-treatment-NSO.dtd">
<tp:taxon-treatment xmlns:tp="http://www.plazi.org/taxpub"><tp:treatment-meta><kwd-group><label>Taxon classification</label><kwd><named-content content-type="kingdom">Animalia</named-content></kwd><kwd><named-content content-type="order">Diptera</named-content></kwd><kwd><named-content content-type="family">Pediciidae</named-content></kwd></kwd-group><mixed-citation publication-type="journal"><person-group><name><surname>Dénes</surname><given-names>Avar-Lehel</given-names></name><name><surname>Kolcsár</surname><given-names>Levente-Péter</given-names></name><name><surname>Török</surname><given-names>Edina</given-names></name><name><surname>Keresztes</surname><given-names>Lujza</given-names></name></person-group><article-title>Taxonomic revision of the Carpathian endemic <tp:taxon-name><tp:taxon-name-part taxon-name-part-type="genus">Pedicia</tp:taxon-name-part> (<tp:taxon-name-part taxon-name-part-type="subgenus">Crunobia</tp:taxon-name-part>) <tp:taxon-name-part taxon-name-part-type="species">staryi</tp:taxon-name-part></tp:taxon-name> species–group (<tp:taxon-name><tp:taxon-name-part taxon-name-part-type="order">Diptera</tp:taxon-name-part></tp:taxon-name>, <tp:taxon-name><tp:taxon-name-part taxon-name-part-type="family">Pediciidae</tp:taxon-name-part></tp:taxon-name>) based on morphology and molecular data</article-title><source>Zookeys</source><day>26</day><month>2</month><year>2016</year><volume>2016</volume><issue>569</issue><fpage>81</fpage><lpage>104</lpage><pub-id pub-id-type="doi">10.3897/zookeys.569.7458</pub-id></mixed-citation></tp:treatment-meta><tp:nomenclature><tp:taxon-name>
            <tp:taxon-name-part taxon-name-part-type="genus">Pedicia</tp:taxon-name-part>
              (<tp:taxon-name-part taxon-name-part-type="subgenus">Crunobia</tp:taxon-name-part>)
              <tp:taxon-name-part taxon-name-part-type="species">costobocica</tp:taxon-name-part>
              <object-id xmlns:xlink="http://www.w3.org/1999/xlink" content-type="zoobank" xlink:type="simple">http://zoobank.org/98237E45-3EF8-4F65-8462-1087DA5DFEB1</object-id>
              <object-id xmlns:xlink="http://www.w3.org/1999/xlink" xlink:type="simple">BOLD accession number: EUTIP695, EUTIP698 and EUTIP708</object-id>
              </tp:taxon-name><tp:taxon-authority>Kolcsár, Keresztes &amp; Dénes</tp:taxon-authority><tp:taxon-status xmlns:xlink="http://www.w3.org/1999/xlink" xlink:type="simple">sp. n.</tp:taxon-status><xref ref-type="fig" rid="F3">Figs 10</xref><xref ref-type="fig" rid="F3">, 11</xref><xref ref-type="fig" rid="F3">, 12</xref><xref ref-type="fig" rid="F3">, 13</xref></tp:nomenclature><tp:treatment-sec sec-type="type material"><title>Type material.</title><p>Holotype male and paratype male collected in Romania, Gutâi Mountains, Baia Sprie, Arinieși brook, 1015 m, <named-content xmlns:xlink="http://www.w3.org/1999/xlink" content-type="dwc:verbatimCoordinates" xlink:type="simple">47°43.068'N, 23°44.628'E</named-content>, 15.May.2014, leg. L.P. Kolcsár. The pinned dry holotype (CN: TI104) and paratype (CN: TI105) are deposited in the Museum of Zoology of the Babeș–Bolyai University (MZBBU), Cluj Napoca, Romania.</p></tp:treatment-sec><tp:treatment-sec sec-type="material"><title>Other material.</title><p>Romania: Gutâi Mountains, Baia Sprie, Gutâi Pass, 1070 m, <named-content xmlns:xlink="http://www.w3.org/1999/xlink" content-type="dwc:verbatimCoordinates" xlink:type="simple">47°41.898'N, 23°49.128'E</named-content>, 26.May.2012, 2 ♂♂, leg. E. Török, L.P. Kolcsár &amp; L. Keresztes; Gutâi Mountains, Baia Sprie, Gutâi Pass, <named-content xmlns:xlink="http://www.w3.org/1999/xlink" content-type="dwc:verbatimCoordinates" xlink:type="simple">47°41.634'N, 23°47.226’</named-content>, 15.May.2013, 1 ♂ 1 ♀, E. Török &amp; L. Keresztes; Gutâi Mountains, Baia Sprie, Arinieși brook, 1015 m, <named-content xmlns:xlink="http://www.w3.org/1999/xlink" content-type="dwc:verbatimCoordinates" xlink:type="simple">47°43.068'N, 23°44.628'E</named-content>, 15.May.2014, 7 ♂♂, leg. L.P. Kolcsár. All material is stored in 96% ethanol and deposited in the <tp:taxon-name><tp:taxon-name-part taxon-name-part-type="order">Diptera</tp:taxon-name-part></tp:taxon-name> Collection of the Faculty of Biology and Geology, Cluj-Napoca, Romania.</p></tp:treatment-sec><tp:treatment-sec sec-type="Etymology"><title>Etymology.</title><p>The species is named after an ancient population from the northern part of the Eastern Carpathians suggesting its ancient origin revealed by deep genetic and morphological structuring.</p></tp:treatment-sec><tp:treatment-sec sec-type="Diagnosis"><title>Diagnosis.</title><p>The new species is distinguished from all other species of the <italic><tp:taxon-name><tp:taxon-name-part taxon-name-part-type="genus">Pedicia</tp:taxon-name-part> <tp:taxon-name-part taxon-name-part-type="species">staryi</tp:taxon-name-part></tp:taxon-name></italic> group by the following combination of characteristics: the last 1–2 antennal segments are darker than others; black line between antennae; the abdominal stripe starts from the second segment; mean body size reach 13 mm; pedicel and scape darker than first flagellomere, face dark brown; 9<sup>th</sup> tergite has a rounded median lobe, usually with a notch on the tip.</p></tp:treatment-sec><tp:treatment-sec sec-type="Description"><title>Description.</title><p>Medium sized species of a yellowish orange color (Fig. <xref ref-type="fig" rid="F3">10</xref>). <bold>Male</bold> body length is 10–14 mm, (mean 12.9 mm, n=8), wing length 11–14.5 mm (mean =13 mm, n=8), antenna 1.7 mm (mean 1.7, n=5). The head has vertex dark orange to light brown, the frontal part is brown mostly around the antennas and a narrow dark line is present between antennae. Antenna is 15–16 segmented; scape and pedicel is light brown, flagellum is almost uniformly yellowish, only the last 1–2 segments are darker. Scape is cylindrical approximately 2 times longer than width; pedicel is wider apically than basally, 1.2–1.5 times longer than width in the middle. First flagellomere is 1.3–1.4 times longer than width, flagellomeres 2 to 11 are approximately oval, apical flagellomeres are more elongated. Border between flagellomeres 12 and 13 is less distinct, frequently merge together; flagellomere 13 is elongated. All flagellomeres have 4–6 black bristles, about half as long as flagellomeres. Palpus is 5–segmented; 2–4 palpomeres are dark brown, the ventral parts are lighter and more membranous than dorsal parts; the last palpomere is dark brown only in the basal part and at tip. Rostrum is slightly darker than vertex, margin of the labellum is brown. Dorsal and lateral parts of thorax are yellowish orange. Scutum is orange, with two yellowish longitudinal lines of setae. Wing has yellowish brown venation (Fig. <xref ref-type="fig" rid="F3">10</xref>). Pterostigma is light orange, less visible. Small spots are present at Sc2, at base of Rs, around r–m and around R2. Halters with yellowish stem and dark orange knob. Legs have femora light brown and tibiae yellowish brown, and both are black at the tip. Tarsi are light brown to dark brown. First abdominal segment yellowish orange, sometimes the posterior margin brown. Dark brown longitudinal stripe in the abdominal tergum starts from the second segment. The 7<sup>th</sup> and 8<sup>th</sup> sternites and tergites are dark brown. The male terminalia is considerably broad (Fig. <xref ref-type="fig" rid="F3">12</xref>, <xref ref-type="fig" rid="F3">13</xref>). The 9<sup>th</sup> tergite is generally darker than the remaining parts of hypopygium. Posterior margin of 9<sup>th</sup> tergite has a rounded median lobe, usually with a notch on the tip. Gonocoxite is stout, cylindrical and narrowing at distal end (Fig. <xref ref-type="fig" rid="F3">11</xref>). A flat spoon-like extension is present at the distal end of gonocoxite ventrally, directed inwards, densely covered with short black spinules. Gonostylus is subterminal, inserted laterally at the distal inner side of gonocoxite, forming a nearly right angle with the latter. Gonostylus is generally quadrangular in dorsal or ventral <!--PageBreak-->views, with 6–9 strong black spines mostly situated at outer distal margin and distally with short slender projection at lower (caudal) margin, which is less conspicuous in some cases. Interbase is simple, broadened and rounded distally.</p><fig id="F3" position="float" orientation="portrait"><label>Figures 10–17.</label><caption><p>
          <bold>10–13</bold> <italic><tp:taxon-name><tp:taxon-name-part taxon-name-part-type="genus">Pedicia</tp:taxon-name-part> <tp:taxon-name-part taxon-name-part-type="species">costobocica</tp:taxon-name-part></tp:taxon-name></italic> sp. n. holotype male: <bold>10</bold> lateral habitus <bold>11</bold> inner lateral view of the gonocoxite <bold>12</bold> male hypopygium dorsal view <bold>13</bold> male hypopygium ventral view <bold>14–17</bold> <italic><tp:taxon-name><tp:taxon-name-part taxon-name-part-type="genus">Pedicia</tp:taxon-name-part> <tp:taxon-name-part taxon-name-part-type="species">carpianica</tp:taxon-name-part></tp:taxon-name></italic> sp. n. holotype male: <bold>14</bold> lateral habitus <bold>15</bold> inner lateral view of the gonocoxite <bold>16</bold> male hypopygium dorsal view <bold>17</bold> male hypopygium ventral view.</p></caption><graphic xmlns:xlink="http://www.w3.org/1999/xlink" xlink:href="zookeys-569-081-g003.jpg" position="float" orientation="portrait" xlink:type="simple" id="oo_79855.jpg"/></fig><p>
            <bold>Female</bold> has a body length of 12 mm, wing length 11 mm, antenna 1.6 mm. General color is yellowish. Head is dark orange, frontal part is light brown mostly around the antennas, a narrow dark line is present between antennas. Pedicel and scape are dark orange. The antenna has 14 yellowish orange flagellomeres. Palpus is uniformly yellowish orange. The dorsal and lateral parts of the thorax are yellowish. Legs have coxae and trochanters yellowish orange. Wings are well-developed, having the ability to fly. Wing venation is yellowish orange, small spots are present at Sc2, and at around r–m. Abdomen is uniformly light orange. Female terminalia has wide cercus, dagger-like, with tip raised upward. Hypovalvae are each wide, darker than the tenth sternite with nine pairs of curved knitting needle-like strong setae at the dorsal margin. The distal seta is isolated from the rest. Two pairs of sensory setae are visible at the end of the hypovalvae, and they extend beyond the end of hypovalvae.</p></tp:treatment-sec></tp:taxon-treatment>
