# Supplementary material for: Taxonomic revision of the Carpathian endemic Pedicia (Crunobia) staryi species–group (Diptera, Pediciidae) based on morphology and molecular data
Source: Zookeys. 2016 Feb 26;(569):81–104. doi: 10.3897/zookeys.569.7458 (PMC4829681; doi:10.3897/zookeys.569.7458)
Supplement: XML Treatment for Pedicia (Crunobia) carpianica [file zookeys.569.7458-treatment4.xml]

<!DOCTYPE tp:taxon-treatment
  PUBLIC "-//TaxonX//DTD Taxonomic Treatment Publishing DTD v0 20100105//EN" "tax-treatment-NSO.dtd">
<tp:taxon-treatment xmlns:tp="http://www.plazi.org/taxpub"><tp:treatment-meta><kwd-group><label>Taxon classification</label><kwd><named-content content-type="kingdom">Animalia</named-content></kwd><kwd><named-content content-type="order">Diptera</named-content></kwd><kwd><named-content content-type="family">Pediciidae</named-content></kwd></kwd-group><mixed-citation publication-type="journal"><person-group><name><surname>Dénes</surname><given-names>Avar-Lehel</given-names></name><name><surname>Kolcsár</surname><given-names>Levente-Péter</given-names></name><name><surname>Török</surname><given-names>Edina</given-names></name><name><surname>Keresztes</surname><given-names>Lujza</given-names></name></person-group><article-title>Taxonomic revision of the Carpathian endemic <tp:taxon-name><tp:taxon-name-part taxon-name-part-type="genus">Pedicia</tp:taxon-name-part> (<tp:taxon-name-part taxon-name-part-type="subgenus">Crunobia</tp:taxon-name-part>) <tp:taxon-name-part taxon-name-part-type="species">staryi</tp:taxon-name-part></tp:taxon-name> species–group (<tp:taxon-name><tp:taxon-name-part taxon-name-part-type="order">Diptera</tp:taxon-name-part></tp:taxon-name>, <tp:taxon-name><tp:taxon-name-part taxon-name-part-type="family">Pediciidae</tp:taxon-name-part></tp:taxon-name>) based on morphology and molecular data</article-title><source>Zookeys</source><day>26</day><month>2</month><year>2016</year><volume>2016</volume><issue>569</issue><fpage>81</fpage><lpage>104</lpage><pub-id pub-id-type="doi">10.3897/zookeys.569.7458</pub-id></mixed-citation></tp:treatment-meta><tp:nomenclature><tp:taxon-name>
            <tp:taxon-name-part taxon-name-part-type="genus">Pedicia</tp:taxon-name-part>
              (<tp:taxon-name-part taxon-name-part-type="subgenus">Crunobia</tp:taxon-name-part>)
              <tp:taxon-name-part taxon-name-part-type="species">carpianica</tp:taxon-name-part>
              <object-id xmlns:xlink="http://www.w3.org/1999/xlink" content-type="zoobank" xlink:type="simple">http://zoobank.org/3180ABB8-A7CC-4A56-9ABA-BEF6E119C821</object-id>
              <object-id xmlns:xlink="http://www.w3.org/1999/xlink" xlink:type="simple">Gen Bank accession number: KT983904 to KT983906; BOLD accession number: EUTIP095, EUTIP096, EUTIP475, EUTIP478 and EUTIP480</object-id>
              </tp:taxon-name><tp:taxon-authority>Kolcsár, Keresztes &amp; Dénes</tp:taxon-authority><tp:taxon-status xmlns:xlink="http://www.w3.org/1999/xlink" xlink:type="simple">sp. n.</tp:taxon-status><xref ref-type="fig" rid="F3">Figs 14</xref><xref ref-type="fig" rid="F3">, 15</xref><xref ref-type="fig" rid="F3">, 16</xref><xref ref-type="fig" rid="F3">, 17</xref><xref ref-type="fig" rid="F4">, 27</xref><!--PageBreak--></tp:nomenclature><tp:treatment-sec sec-type="type material"><title>Type material.</title><p>Holotype male and two paratypes males collected in Romania, Rodnei Mountains, Anieș, Tomnaticul Valley, 700 m, <named-content xmlns:xlink="http://www.w3.org/1999/xlink" content-type="dwc:verbatimCoordinates" xlink:type="simple">47°27.768'N, 24°45.696'E</named-content>, 19.Aug.2014, leg. L.P. Kolcsár. The pinned dry holotype (CN: TI106) and paratypes (CN: TI107, TI108) are deposited in the Museum of Zoology of the Babeș–Bolyai University (MZBBU), Cluj Napoca, Romania.</p></tp:treatment-sec><tp:treatment-sec sec-type="material"><title>Other material.</title><p>Romania: Rodnei Mountains, Rodna, Vinului Valley, 1000 m, <named-content xmlns:xlink="http://www.w3.org/1999/xlink" content-type="dwc:verbatimCoordinates" xlink:type="simple">47°30.918'N, 24°50.094'E</named-content>, 15.Aug.2008, 2 ♂♂, leg. L. Keresztes; Rodnei Mountains, Cormaia, Cormaia Valley, 750 m, <named-content xmlns:xlink="http://www.w3.org/1999/xlink" content-type="dwc:verbatimCoordinates" xlink:type="simple">47°26.328'N, 24°39.702'E</named-content>, 26.Aug.2010, 11 ♂♂, leg. R. Vaida; Rodnei Mountains, Anieș, Izvorul Mare Valley, 1220 m, <named-content xmlns:xlink="http://www.w3.org/1999/xlink" content-type="dwc:verbatimCoordinates" xlink:type="simple">47°32.274'N, 24°40.362'E</named-content>, 28.July.2011, 1 ♂, leg. R. Vaida; Rodnei Mountains, Anieș, Cepelor Spring, 1165 m, <named-content xmlns:xlink="http://www.w3.org/1999/xlink" content-type="dwc:verbatimCoordinates" xlink:type="simple">47°31.404'N, 24°45.024'E</named-content>, 19.Aug.2014, 3 ♂♂ leg. L.P. Kolcsár; Rodnei Mountains, Anieș, Tomnaticul Valley, 700 m, <named-content xmlns:xlink="http://www.w3.org/1999/xlink" content-type="dwc:verbatimCoordinates" xlink:type="simple">47°27.768'N, 24°45.696'E</named-content>, 19.Aug.2014, 11 ♂♂ leg. L.P. Kolcsár; Rodnei Mountains, Valea Mare, Rotunda Pass, 1165 m, <named-content xmlns:xlink="http://www.w3.org/1999/xlink" content-type="dwc:verbatimCoordinates" xlink:type="simple">47°31.812'N, 25°0.810'E</named-content>, 19.Aug.2014, 1 ♂, leg. L.P. Kolcsár. Material is stored in 96% ethanol or pinned dry and deposited in the <tp:taxon-name><tp:taxon-name-part taxon-name-part-type="order">Diptera</tp:taxon-name-part></tp:taxon-name> Collection of the Faculty of Biology and Geology, Cluj-Napoca, Romania.</p></tp:treatment-sec><tp:treatment-sec sec-type="Etymology"><title>Etymology.</title><p>The species is named after an ancient population from the Eastern Carpathians suggesting its ancient origin revealed by deep genetic and moprhological structuring.</p><!--PageBreak--></tp:treatment-sec><tp:treatment-sec sec-type="Diagnosis"><title>Diagnosis.</title><p>The new species is distinguished from all other species of the <italic><tp:taxon-name><tp:taxon-name-part taxon-name-part-type="genus">Pedicia</tp:taxon-name-part> <tp:taxon-name-part taxon-name-part-type="species">staryi</tp:taxon-name-part></tp:taxon-name></italic> group by the following combination of characteristics: the last 1–2 antennal segments are darker than the others, black line between antennae; the abdominal stripe starts from the second segment; mean body size reaches 15.4 mm; pedicel and scape have the same color as the first flagellomeres; only the lump is darker than other parts of the head; 9<sup>th</sup> tergite has a rounded or five angled median lobe, usually with a notch on the tip.</p></tp:treatment-sec><tp:treatment-sec sec-type="Description"><title>Description.</title><p>Large species with yellowish orange color (Fig. <xref ref-type="fig" rid="F3">14</xref>). <bold>Male</bold> body length is 13–17 mm, (mean 15.4 mm, n=13), wing length 13.5–17 mm (mean =15.4 mm, n=13), antenna 1.9–2.1 mm (mean 1.98, n=7). Head has vertex light brown with light yellow setae. Rostrum is slightly darker than vertex, margin of the labellum is dark brown, a narrow dark (grayish brown in the case of dry specimens) line present between antennas. Antenna is 14–16 segmented, almost uniformly yellowish, only the last 2–3 segments are darker. Scape is cylindrical, approximately 2 times longer than width, pedicel slightly wider apically than basally, 1.2–1.5 times longer than its width in the middle. First flagellomere (f1) fusiform, f2–f11(13) oval, only the last (f14) is cylindrical. All flagellomeres with 4–6 black bristles, about half as long as the flagellomeres. Palpus is 5–segmented, 2–4 palpomeres are dark brown, the ventral parts lighter and more membranous than the dorsal parts; the last palpomere dark brown at the base and tip. The dorsal and lateral parts of the thorax are yellowish orange. Scutum is orange, with two yellowish longitudinal lines of setae. In few cases the lateral margin of the postnotum is dark orange or light brown. Wing venation is yellowish brown (Fig. <xref ref-type="fig" rid="F3">14</xref>). Pterostigma is light orange, less conspicuous. Small spots present around Sc2, at the base of Rs, r–m and around R2 and R1, but in some cases less visible at the end of R1, only the venation is darker. Halters have yellowish stem and dark orange knob. Legs have light brown femora and yellowish brown tibiae, and are both black at the tip. Tarsi are light brown to dark brown. First abdominal segment yellowish orange, sometimes the posterior margin brown (Fig. <xref ref-type="fig" rid="F4">27</xref>). The dark brown dorsal longitudinal stripe on the abdomen starts from the second segment (Fig. <xref ref-type="fig" rid="F4">27</xref>). The 7<sup>th</sup> and 8<sup>th</sup> sternites and tergites are dark brown. Male terminalia is considerably broader (Figs <xref ref-type="fig" rid="F3">16</xref>, <xref ref-type="fig" rid="F3">17</xref>). The 9<sup>th</sup> tergite generally darker than the remaining parts of hypopygium. Posterior margin of 9<sup>th</sup> tergite has a rounded or five angled median lobe, usually with a notch on the tip. Gonocoxite is stout, cylindrical, and truncated at the distal end (Fig. <xref ref-type="fig" rid="F3">15</xref>). A flat spoon-like ventral extension is present at the distal end of gonocoxite, directed inwardly and densely covered with short black spinules. Gonostylus has subterminal position, inserted laterally at the distal inner side of gonocoxite and forming a nearly right angle with the long axis of the latter. Gonostylus is generally quadrangular in dorsal or ventral view, with 6–9 strong black spines mostly situated at the outer distal margin and with a short slender projection at the lower (caudal) margin distally. Interbase is simple, broadened and rounded distally.</p><fig id="F4" position="float" orientation="portrait"><label>Figures 18–27.</label><caption><p>
          <bold>18–24</bold> <italic><tp:taxon-name><tp:taxon-name-part taxon-name-part-type="genus">Pedicia</tp:taxon-name-part> <tp:taxon-name-part taxon-name-part-type="species">staryi</tp:taxon-name-part></tp:taxon-name></italic> male: <bold>18</bold> lateral habitus <bold>19</bold> inner lateral view of the gonocoxite <bold>20</bold> male hypopygium dorsal view <bold>21</bold> male hypopygium ventral view <bold>22</bold> male hypopygium caudal view <bold>23</bold> head dorsal view <bold>24</bold> antenna <bold>25</bold>–<bold>26</bold> <italic><tp:taxon-name><tp:taxon-name-part taxon-name-part-type="genus">Pedicia</tp:taxon-name-part> <tp:taxon-name-part taxon-name-part-type="species">roxolanica</tp:taxon-name-part></tp:taxon-name></italic> sp. n.: <bold>25</bold> head dorsal view <bold>26</bold> dorsal view of the cranial part of abdomen <bold>27</bold> <italic><tp:taxon-name><tp:taxon-name-part taxon-name-part-type="genus">Pedicia</tp:taxon-name-part> <tp:taxon-name-part taxon-name-part-type="species">carpianica</tp:taxon-name-part></tp:taxon-name></italic> sp. n.: dorsal view of the cranial part of abdomen.</p></caption><graphic xmlns:xlink="http://www.w3.org/1999/xlink" xlink:href="zookeys-569-081-g004.jpg" position="float" orientation="portrait" xlink:type="simple" id="oo_79856.jpg"/></fig><p>
            <bold>Female</bold> is unknown.</p><!--PageBreak--></tp:treatment-sec><tp:treatment-sec><!--Section generated to contain objects referenced in tp:taxon-treatment.--><fig id="F3" position="float" orientation="portrait"><label>Figures 10–17.</label><caption><p>
          <bold>10–13</bold> <italic><tp:taxon-name><tp:taxon-name-part taxon-name-part-type="genus">Pedicia</tp:taxon-name-part> <tp:taxon-name-part taxon-name-part-type="species">costobocica</tp:taxon-name-part></tp:taxon-name></italic> sp. n. holotype male: <bold>10</bold> lateral habitus <bold>11</bold> inner lateral view of the gonocoxite <bold>12</bold> male hypopygium dorsal view <bold>13</bold> male hypopygium ventral view <bold>14–17</bold> <italic><tp:taxon-name><tp:taxon-name-part taxon-name-part-type="genus">Pedicia</tp:taxon-name-part> <tp:taxon-name-part taxon-name-part-type="species">carpianica</tp:taxon-name-part></tp:taxon-name></italic> sp. n. holotype male: <bold>14</bold> lateral habitus <bold>15</bold> inner lateral view of the gonocoxite <bold>16</bold> male hypopygium dorsal view <bold>17</bold> male hypopygium ventral view.</p></caption><graphic xmlns:xlink="http://www.w3.org/1999/xlink" xlink:href="zookeys-569-081-g003.jpg" position="float" orientation="portrait" xlink:type="simple" id="oo_79855.jpg"/></fig></tp:treatment-sec></tp:taxon-treatment>
