# Supplementary material for: Taxonomic revision of the Carpathian endemic Pedicia (Crunobia) staryi species–group (Diptera, Pediciidae) based on morphology and molecular data
Source: Zookeys. 2016 Feb 26;(569):81–104. doi: 10.3897/zookeys.569.7458 (PMC4829681; doi:10.3897/zookeys.569.7458)
Supplement: XML Treatment for Pedicia (Crunobia) staryi [file zookeys.569.7458-treatment5.xml]

<!DOCTYPE tp:taxon-treatment
  PUBLIC "-//TaxonX//DTD Taxonomic Treatment Publishing DTD v0 20100105//EN" "tax-treatment-NSO.dtd">
<tp:taxon-treatment xmlns:tp="http://www.plazi.org/taxpub"><tp:treatment-meta><kwd-group><label>Taxon classification</label><kwd><named-content content-type="kingdom">Animalia</named-content></kwd><kwd><named-content content-type="order">Diptera</named-content></kwd><kwd><named-content content-type="family">Pediciidae</named-content></kwd></kwd-group><mixed-citation publication-type="journal"><person-group><name><surname>Dénes</surname><given-names>Avar-Lehel</given-names></name><name><surname>Kolcsár</surname><given-names>Levente-Péter</given-names></name><name><surname>Török</surname><given-names>Edina</given-names></name><name><surname>Keresztes</surname><given-names>Lujza</given-names></name></person-group><article-title>Taxonomic revision of the Carpathian endemic <tp:taxon-name><tp:taxon-name-part taxon-name-part-type="genus">Pedicia</tp:taxon-name-part> (<tp:taxon-name-part taxon-name-part-type="subgenus">Crunobia</tp:taxon-name-part>) <tp:taxon-name-part taxon-name-part-type="species">staryi</tp:taxon-name-part></tp:taxon-name> species–group (<tp:taxon-name><tp:taxon-name-part taxon-name-part-type="order">Diptera</tp:taxon-name-part></tp:taxon-name>, <tp:taxon-name><tp:taxon-name-part taxon-name-part-type="family">Pediciidae</tp:taxon-name-part></tp:taxon-name>) based on morphology and molecular data</article-title><source>Zookeys</source><day>26</day><month>2</month><year>2016</year><volume>2016</volume><issue>569</issue><fpage>81</fpage><lpage>104</lpage><pub-id pub-id-type="doi">10.3897/zookeys.569.7458</pub-id></mixed-citation></tp:treatment-meta><tp:nomenclature><tp:taxon-name>
            <tp:taxon-name-part taxon-name-part-type="genus">Pedicia</tp:taxon-name-part>
              (<tp:taxon-name-part taxon-name-part-type="subgenus">Crunobia</tp:taxon-name-part>)
              <tp:taxon-name-part taxon-name-part-type="species">staryi</tp:taxon-name-part>
              <object-id xmlns:xlink="http://www.w3.org/1999/xlink" xlink:type="simple">Gen Bank accession number: KT983907 to KT983910; BOLD accession number: EUTIP709</object-id>
              </tp:taxon-name><tp:taxon-authority>Savchenko, 1978</tp:taxon-authority><tp:taxon-status xmlns:xlink="http://www.w3.org/1999/xlink" xlink:type="simple">redescription</tp:taxon-status><xref ref-type="fig" rid="F4">Figs 18</xref><xref ref-type="fig" rid="F4">, 19</xref><xref ref-type="fig" rid="F4">, 20</xref><xref ref-type="fig" rid="F4">, 21</xref><xref ref-type="fig" rid="F4">, 22</xref><xref ref-type="fig" rid="F4">, 23</xref><xref ref-type="fig" rid="F4">, 24</xref></tp:nomenclature><tp:treatment-sec sec-type="type material"><title>Type material.</title><p>Holotype male Ukraine: Ivano–Frankivsk Oblast, environs settlements Vorokhta, Verkhovinsk region, 18.VI 1962 leg. E.N Savtshenko (Savchenko); deposited in the National Museum of Natural History, Kiev, Ukraine. Based of photos taken by Valery A. Korneyev.</p></tp:treatment-sec><tp:treatment-sec sec-type="material"><title>Other material.</title><p>Ukraine: Gorgan Mt., Bukovel, 1120 m, <named-content xmlns:xlink="http://www.w3.org/1999/xlink" content-type="dwc:verbatimCoordinates" xlink:type="simple">48°23.340'N, 24°26.010'E</named-content>, 29.July.2014, 21 ♂♂ 1 ♀, leg. E. Török &amp; L.P. Kolcsár. Romania: Rodnei Mountains, Borșa, Cailor Waterfall, 1700 m, <named-content xmlns:xlink="http://www.w3.org/1999/xlink" content-type="dwc:verbatimCoordinates" xlink:type="simple">47°35.292'N, 24°39.510'E</named-content>, 16.June.2010, 1 ♂, leg. R. Vaida; Maramureș Mountains, Borșa, Vișeu River, 1000 m, <named-content xmlns:xlink="http://www.w3.org/1999/xlink" content-type="dwc:verbatimCoordinates" xlink:type="simple">47°37.374'N, 24°48.582'E</named-content>, 17.May.2013, 1 ♂ leg. E. Török; Rodnei Mountains, Gura Lalei, Lalei Valley, 1200–1800 m, <named-content xmlns:xlink="http://www.w3.org/1999/xlink" content-type="dwc:verbatimCoordinates" xlink:type="simple">47°32.070'N, 24°54.930'E</named-content>, 20.July.2013, 13 ♂♂, leg. L. Keresztes &amp; L.P. Kolcsár; Maramureș Hills, Leordina, 490 m, <named-content xmlns:xlink="http://www.w3.org/1999/xlink" content-type="dwc:verbatimCoordinates" xlink:type="simple">47°46.752'N, 24°14.574'E</named-content>, 17.May.2014, 3 ♂♂, leg. L.P. Kolcsár; Maramureș Mountains, Repedea, Repedea Valley, 790 m, <named-content xmlns:xlink="http://www.w3.org/1999/xlink" content-type="dwc:verbatimCoordinates" xlink:type="simple">47°53.202'N, 24°23.418'E</named-content>, 17.May.2014, 20 ♂♂ 1 ♀, leg. L.P. Kolcsár; Maramureș Mountains, Gura Lalei, Bistrița River, 1025 m, <named-content xmlns:xlink="http://www.w3.org/1999/xlink" content-type="dwc:verbatimCoordinates" xlink:type="simple">47°33.858'N, 25°1.800'E</named-content>, 20.Aug.2014, 5 ♂♂ leg. L.P. Kolcsár. Material stored in 96% ethanol or pinned dry and is deposited in the <tp:taxon-name><tp:taxon-name-part taxon-name-part-type="order">Diptera</tp:taxon-name-part></tp:taxon-name> Collection of the Faculty of Biology and Geology, Cluj-Napoca, Romania.</p></tp:treatment-sec><tp:treatment-sec sec-type="Diagnosis"><title>Diagnosis.</title><p>The species is distinguished from all other species of the <italic><tp:taxon-name><tp:taxon-name-part taxon-name-part-type="genus">Pedicia</tp:taxon-name-part> <tp:taxon-name-part taxon-name-part-type="species">staryi</tp:taxon-name-part></tp:taxon-name></italic> group by the following characters combination: the last 1–3 antennal segments are darker than others; black line between antennae; two brown spots on the scutum; abdominal dorsal stripe starts from first abdominal segment; 9<sup>th</sup> tergite has a rounded or five angled median lobe, sometimes with a notch on the tip.</p></tp:treatment-sec><tp:treatment-sec sec-type="Redescription"><title>Redescription.</title><p>Large species having general color yellowish orange (Fig. <xref ref-type="fig" rid="F4">18</xref>). <bold>Male</bold> body length is 13–16 mm, (mean 14.2 mm, n=20), wing length 13–15 mm (mean =14.1 mm, n=20), antenna 1.9–2.1 mm (mean 1.95, n=9). Head has vertex light brown (specimens from Maramureș Mountains and Rodnei Mt.) or yellowish orange (specimens from Gorgan Mt.), with rostrum light brown to brown mostly around the antennas, a narrow dark (greyish brown in the case of dry specimens) line present between antennas (Fig. <xref ref-type="fig" rid="F4">23</xref>). Antenna is 16–segmented; almost uniformly yellowish, only the last 1–3 segments are darker (Fig. <xref ref-type="fig" rid="F4">24</xref>). Scape is cylindrical approximately 2.5 times longer than wide; pedicel is little wider apically than basally, 1.2–1.5 times longer than wide in the middle. First flagellomere (f1) is narrower than f2, f2–f6 are approximately ovals, f7–f12 are fusiforms, f13–14 cylindricals. All flagellomeres have 4–6 black bristles, about half as long as the flagellomeres. Palpus is 5–segmented; 2–4 palpomeres are dark brown, the ventral parts are lighter and more membranous than dorsal parts; the last palpomere is dark brown in the basal and at the tip. Lateral parts of the thorax are yellowish orange, only the frontal margin of the katepisternum is light brown in some cases. Scutum is dark orange, with two longitudinal lines of setae. Savtshenko <!--PageBreak-->(1978) mentions in the original description of the species the presence of an ochre yellow longitudinal stripe on the prescutum. However, this feature is visible only in some dry preserved specimens. Two diffuse dark orange to brown spots are presents near the scutellum. Postnotum is yellowish orange with an oval brown spot, which is lighter in the middle and sometimes a light line separates it in two parts. Wing has yellowish brown venation (Fig. <xref ref-type="fig" rid="F4">18</xref>). Pterostigma is light orange, less conspicuous. Small spots are present at Sc2, at base of Rs, at fork of Rs (mostly around r–m) and around R2. The spots at the base of Rs and around r–m are less visible, only the venation is darker. Halters stems are yellowish and knobs are dark orange (uniform yellowish orange in case of specimens stored in alcohol). Legs have femora dark orange to light brown and tibiae are yellowish brown, both black at the tip. Tarsi are light brown to dark brown. A light brown to dark brown longitudinal stripe is present on the abdomen, positioned dorsally to first segment. The 7<sup>th</sup> and 8<sup>th</sup> sternites and tergites are dark brown. Male terminalia is considerably broader than abdominal segments (Figs <xref ref-type="fig" rid="F4">20</xref>, <xref ref-type="fig" rid="F4">21</xref>). The 9<sup>th</sup> tergite is generally darker than remaining parts of hypopygium. Posterior margin of 9<sup>th</sup> tergite has a rounded or five angled median lobe, sometimes with a notch on the tip. Gonocoxite is stout, cylindrical, and truncated at distal end (Fig. <xref ref-type="fig" rid="F4">19</xref>). A flat spoon-like extension is present ventrally at the distal end of gonocoxite, directed inwardly, and densely covered with short black spinules. Gonostylus is subterminal, inserted laterally <!--PageBreak-->at distal inner side of gonocoxite and forming a nearly right angle with the long axis of the latter. Gonostylus is generally quadrangular in dorsal or ventral views, with 5–8 strong black spines, mostly situated at the outer distal margin and with short slender projection at lower (caudal) margin distally. Interbase simple, broadened and rounded distally. <bold>Female</bold> body length is 16.5–17 mm, wing length 12–13 mm, antenna 1.7 mm. Head is uniformly dark orange. Pedicel, scape and flagellomeres are yellowish orange, only the last flagellomere is darker. Palpus is light brown. The dorsal and lateral parts of the thorax are yellowish. Legs have coxae and trochanters yellowish orange. Femora, tibia and tarsomeres (I–IV) are orange. Last tarsomere (V) is black. Wings are developed, and females are able to fly. Wing venation is yellowish orange, having no spots on the wing. Abdomen is dark orange, only the first and second tergite are light brown. Female terminalia has wide cerci, widest in middle and raised upward towards the tip. Hypovalvae are each wide, darker than the tenth sternite. Dorsal margin has 7–8 pairs curved knitting needle-like strong setae. One seta is distally isolated from the rest. Sensory setae are visible in hypovalvae, and they extend beyond the end of hypovalvae.</p></tp:treatment-sec><tp:treatment-sec><!--Section generated to contain objects referenced in tp:taxon-treatment.--><fig id="F4" position="float" orientation="portrait"><label>Figures 18–27.</label><caption><p>
          <bold>18–24</bold> <italic><tp:taxon-name><tp:taxon-name-part taxon-name-part-type="genus">Pedicia</tp:taxon-name-part> <tp:taxon-name-part taxon-name-part-type="species">staryi</tp:taxon-name-part></tp:taxon-name></italic> male: <bold>18</bold> lateral habitus <bold>19</bold> inner lateral view of the gonocoxite <bold>20</bold> male hypopygium dorsal view <bold>21</bold> male hypopygium ventral view <bold>22</bold> male hypopygium caudal view <bold>23</bold> head dorsal view <bold>24</bold> antenna <bold>25</bold>–<bold>26</bold> <italic><tp:taxon-name><tp:taxon-name-part taxon-name-part-type="genus">Pedicia</tp:taxon-name-part> <tp:taxon-name-part taxon-name-part-type="species">roxolanica</tp:taxon-name-part></tp:taxon-name></italic> sp. n.: <bold>25</bold> head dorsal view <bold>26</bold> dorsal view of the cranial part of abdomen <bold>27</bold> <italic><tp:taxon-name><tp:taxon-name-part taxon-name-part-type="genus">Pedicia</tp:taxon-name-part> <tp:taxon-name-part taxon-name-part-type="species">carpianica</tp:taxon-name-part></tp:taxon-name></italic> sp. n.: dorsal view of the cranial part of abdomen.</p></caption><graphic xmlns:xlink="http://www.w3.org/1999/xlink" xlink:href="zookeys-569-081-g004.jpg" position="float" orientation="portrait" xlink:type="simple" id="oo_79856.jpg"/></fig></tp:treatment-sec></tp:taxon-treatment>
