# Supplementary material for: Taxonomic revision of the Carpathian endemic Pedicia (Crunobia) staryi species–group (Diptera, Pediciidae) based on morphology and molecular data
Source: Zookeys. 2016 Feb 26;(569):81–104. doi: 10.3897/zookeys.569.7458 (PMC4829681; doi:10.3897/zookeys.569.7458)
Supplement: Supplementary material 1 — Sampling information [file zookeys-569-081-s001.xlsx]

## Sheet: Munka1
Species	Locality	Mountains	Location	Latitude	Longitude	Date
Pedicia (Crunobia) apusenica	Padiș	Apuseni Mts.	Cetatea Rădesei Cave	46° 37.806'N	22° 42.486'E	1999-07-21
Pedicia (Crunobia) apusenica	Padiș	Apuseni Mts.	Cetatea Rădesei Cave	46° 37.800'N	22° 42.480'E	2003-08-03
Pedicia (Crunobia) apusenica	Stâna de Vale	Apuseni Mts.		46° 41.250'N	22° 36.546'E	2013-08-19
Pedicia (Crunobia) apusenica	Rogojel	Apuseni Mts.		46° 47.172'N	22° 48.528'E	2014-07-14
Pedicia (Crunobia) apusenica	Boga	Apuseni Mts.	Boga Valley	46° 36.576'N	22° 40.674'E	2015-08-15
Pedicia (Crunobia) roxolanica	Azuga	Baiu Mountains	Limbășel Valley	45° 29.574'N	25° 35.910'E	2014-08-26
Pedicia (Crunobia) roxolanica	Sinaia	Bucegi Mountains		45° 21.258'N	25° 31.278'E	2004-07-21
Pedicia (Crunobia) roxolanica	Lerești	Iezer–Păpușa Mountains	Voina Hut	45° 26.526'N	25° 2.670'E	2006-08-03
Pedicia (Crunobia) roxolanica	Sinaia	Bucegi Mountains	Peleș Valley	45° 22.092'N	25° 30.978'E	2006.08.04, 2013.07.26
Pedicia (Crunobia) roxolanica	Azuga	Baiu Mountains	Casariei Valley	45° 26.868'N	25° 34.260'E	2013-06-20
Pedicia (Crunobia) roxolanica	Moroeni	Bucegi Mountains	Dichan Hut	45° 19.506'N	25° 27.294'E	2013-07-26
Pedicia (Crunobia) roxolanica	Azuga	Baiu Mountains	Limbășel Valley	45° 29.574'N	25° 35.910'E	2014-08-26
Pedicia (Crunobia) roxolanica	Moroeni	Bucegi Mountains	Cheile Orzei	45° 17.682'N	25° 25.434'E	2015-08-18
Pedicia (Crunobia) costobocica	Baia Sprie	Gutâi Mountains	Arinieși brook	47° 43.068'N	23° 44.628'E	2014-05-15
Pedicia (Crunobia) costobocica	Baia Sprie	Gutâi Mountains	Gutâi Pass	47° 41.898'N	23° 49.128'E	2012-05-26
Pedicia (Crunobia) costobocica	Baia Sprie	Gutâi Mountains	Gutâi Pass	47° 41.634'N	23° 47.226'E	2013-05-15
Pedicia (Crunobia) costobocica	Baia Sprie	Gutâi Mountains	Arinieși brook	47° 43.068'N	23° 44.628'E	2014-05-15
Pedicia (Crunobia) carpianica	Anieș	Rodnei Mountains	Tomnaticul Valley	47° 27.768'N	24° 45.696'E	2014-08-19
Pedicia (Crunobia) carpianica	Rodna	Rodnei Mountains	Vinului Valley	47° 30.918'N	24° 50.094'E	2008-08-15
Pedicia (Crunobia) carpianica	Cormaia	Rodnei Mountains	Cormaia Valley	47° 26.328'N	24° 39.702'E	2010-08-26
Pedicia (Crunobia) carpianica	Anieș	Rodnei Mountains	Izvorul Mare Valley	47° 32.274'N	24° 40.362'E	2011-07-28
Pedicia (Crunobia) carpianica	Anieș	Rodnei Mountains	Cepelor Spring	47° 31.404'N	24° 45.024'E	2014-08-19
Pedicia (Crunobia) carpianica	Anieș	Rodnei Mountains	Tomnaticul Valley	47° 27.768'N	24° 45.696'E	2014-08-19
Pedicia (Crunobia) carpianica	Valea Mare	Rodnei Mountains	Rotunda Pass	47° 31.812'N	25° 0.810'E	2014-08-19
Pedicia (Crunobia) staryi	Bukovel	Gorgan Mountains		48° 23.340'N	24° 26.010'E	2014-07-29
Pedicia (Crunobia) staryi	Borșa	Rodnei Mountains	Cailor Waterfall	47° 35.292'N	24° 39.510'E	2010-06-16
Pedicia (Crunobia) staryi	Borșa	Maramureș Mountains	Vișeu River	47° 37.374'N	24° 48.582'E	2013-05-17
Pedicia (Crunobia) staryi	Gura Lalei	Rodnei Mountains	Lalei Valley	47° 32.070'N	24° 54.930'E	2013-07-20
Pedicia (Crunobia) staryi	Leordina	Maramureș Hills		47° 46.752'N	24° 14.574'E	2014-05-17
Pedicia (Crunobia) staryi	Repedea	Maramureș Mountains	Repedea Valley	47° 53.202'N	24° 23.418'E	2014-05-17
Pedicia (Crunobia) staryi	Gura Lalei	Maramureș Mountains	Bistrița River	47° 33.858'N	25° 1.800'E	2014-08-20
